# Supplementary material for: Rhophilin rho GTPase binding protein 1-antisense RNA 1 (RHPN1-AS1) promotes ovarian carcinogenesis by sponging microRNA-485-5p and releasing DNA topoisomerase II alpha (TOP2A)
Source: Bioengineered. 2021 Dec 7;12(2):12003–22. doi: 10.1080/21655979.2021.2002494 (PMC8810118; doi:10.1080/21655979.2021.2002494)
Supplement: Supplemental Material [file KBIE_A_2002494_SM8520.zip]

Archive with 4 entries (4 files):
- supplementary/Supplementary legend.docx
- supplementary/Supplementary_Figure_1.tif
- supplementary/Supplementary_Table_1.docx
- supplementary/Supplementary_table_2.docx
